# Supplementary material for: Retail Food Environment around Schools in Barcelona by Neighborhood Socioeconomic Status: Implications for Local Food Policy
Source: Int J Environ Res Public Health. 2022 Dec 30;20(1):649. doi: 10.3390/ijerph20010649 (PMC9819657; doi:10.3390/ijerph20010649)
Supplement: Supplementary file 1 [file ijerph-20-00649-s001.zip]

Archive with 1 entries (1 files):
- ijerph-2107145-supplementary.pdf
